# Supplementary material for: 2011 German Escherichia coli O104:H4 outbreak: whole-genome phylogeny without alignment
Source: BMC Res Notes. 2011 Dec 13;4:533. doi: 10.1186/1756-0500-4-533 (PMC3280199; doi:10.1186/1756-0500-4-533)
Supplement: Additional file 2 — Table S1. Detailed information of O104:H4 isolates included in this study. Description: Includes information about strain isolation and genome sequencing. [file 1756-0500-4-533-S2.XLS]

## Sheet: Sheet3
	E. coli isolate	Serotype	MLST	Isolation year	Isolation location	Clinical background	Genome size	Assembly status^	Sequencing technology	GenBank Accession*	Pubmed ID
	GOS1	O104:H4	ST678	2011	Germany	75-year-old woman	5.31 Mb	229	Roche 454 sequencer	a	21713444
	GOS2	O104:H4	ST678	2011	Germany	48-year-old man	5.31 Mb	263	Roche 454 sequencer	a	21713444
	TY2482	O104:H4	ST678	2011	Germany	16-year-old girl	5.29 Mb	Complete	Ion torrent & Illumina Hiseq	AFOG01000000	21793736
	LB226692	O104:H4	ST678	2011	Germany	HUS patient	5.45 Mb	364	Ion torrent	AFOB00000000	21799941
	H112180280	O104:H4	ST678	2011	United Kingdom	NA	5.31 Mb	13	Roche 454 sequencer	AFPN00000000	NA
	H112240282	O104:H4	ST678	2011	NA	NA	5.33 Mb	479	Illumina Miseq	b	NA
	H112240283	O104:H4	ST678	2011	NA	NA	5.33 Mb	434	Illumina Miseq	b	NA
	H112240540	O104:H4	ST678	2011	NA	NA	5.33 Mb	430	Illumina Miseq	b	NA
	H112240541	O104:H4	ST678	2011	NA	NA	5.34 Mb	561	Illumina Miseq	b	NA
	C227-11	O104:H4	ST678	2011	Denmark	64-year-old woman	5.51 Mb	37	PacBio RS sequencer	AFST00000000	21793740
	01-09591	O104:H4	ST678	2001	Germany	HUS patient	5.28 Mb	624	Ion torrent	AFPS00000000	21799941
	NA represents not available
	^Numerical values represent numbers of scaffolds
	*a:ftp://134.76.70.117 (User: EAHEC_GOS; password: EAHEC_GOS); b: www.hpa-bioinformatics.org.uk/lgp/genomes
