# Supplementary material for: 2011 German Escherichia coli O104:H4 outbreak: whole-genome phylogeny without alignment
Source: BMC Res Notes. 2011 Dec 13;4:533. doi: 10.1186/1756-0500-4-533 (PMC3280199; doi:10.1186/1756-0500-4-533)
Supplement: Additional file 3 — Table S2. Detailed results of the virulence factor analysis. Description: Presence-absence data of virulence factor-related genes in the six isolates under investigation. [file 1756-0500-4-533-S3.XLS]

## Sheet: 1
							2011 outbreak			2001 case	EAEC	EHEC
	Feature	Virulence Factor	Related gene	VFDB ID	Length (bp)	Location	TY2482	C227-11	H112180280	01-09591	55989	Sakai
	EHEC Adherence	Efa-1	efa1	VFG1534	9672	Chromosome
		Intimin	eae	VFG0739	2820	Chromosome
		Paa	paa	VFG0839	759	Chromosome
		ToxB	toxB	VFG0845	9510	Plasmid
	EAEC Adherence	Aggregative adherence fimbriae	aggA	VFG0847	516	Plasmid
			aggB	VFG0848	438	Plasmid
			aggC	VFG0849	2529	Plasmid
			aggD	VFG0850	759	Plasmid
			aafC	VFG0853	2571	Plasmid
			aafD	VFG0852	726	Plasmid
			agg3A	VFG0855	498	Plasmid
			agg3B	VFG0856	441	Plasmid
			agg3C	VFG0857	2547	Plasmid
			agg3D	VFG0858	753	Plasmid
			aggR	VFG0864	798	Plasmid
		Dispersin	aap	VFG0865	351	Plasmid
			aatP	VFG0866	1131	Plasmid
			aatA	VFG0867	1239	Plasmid
			aatB	VFG0868	822	Plasmid
			aatC	VFG0869	630	Plasmid
			aatD	VFG0870	1215	Plasmid
	EHEC Toxin	Hemolysin	hlyA	VFG0840	2997	Plasmid
			hlyB	VFG0841	2121	Plasmid
			hlyC	VFG0842	516	Plasmid
			hlyD	VFG0843	1440	Plasmid
		Shiga toxin	stx1A	VFG0835	948	Chromosome
			stx1B	VFG0836	270	Chromosome
			stx2A	VFG0837	960	Chromosome
			stx2B	VFG0838	270	Chromosome
	EAEC Toxin	EAEC heat-stable enterotoxin 1	astA	VFG0863	117	Plasmid
		Plasmid-encoded enterotoxin	pet	VFG0862	3888	Plasmid
		Pic	pic	VFG0861	4119	Chromosome
		ShET1	set1A	VFG0859	534	Chromosome
			set1B	VFG0860	186	Chromosome
	EHEC Iron uptake	Chu	chuA	VFG0917	1947	Chromosome
			chuS	VFG0916	1029	Chromosome
			chuT	VFG0918	993	Chromosome
			chuU	VFG0922	993	Chromosome
			chuW	VFG0919	1338	Chromosome
			chuX	VFG0920	495	Chromosome
			chuY	VFG0921	624	Chromosome
	EHEC Protease	EspP	espP	VFG0844	3903	Chromosome
		StcE	stcE	VFG0846	2697	Plasmid
	EHEC Regulation	LEE encoded regulator	ler	VFG0710	390	Chromosome
	Black boxes represent presence of genes (alignment length in BLAST >=50%),
	grey boxes represent potential truncation or internal rearrangement of genes (alignment length in BLAST <50% and >0%),
	white boxes represent absence of genes (no hits return in BLAST).
