# Supplementary material for: 2011 German Escherichia coli O104:H4 outbreak: whole-genome phylogeny without alignment
Source: BMC Res Notes. 2011 Dec 13;4:533. doi: 10.1186/1756-0500-4-533 (PMC3280199; doi:10.1186/1756-0500-4-533)
Supplement: Additional file 4 — Table S3. Detailed results of the secreted protein analysis. Description: Presence-absence data of protein secretion-related genes in the six isolates under investigation. [file 1756-0500-4-533-S4.XLS]

## Sheet: 1
							2011 outbreak			2001 case	EAEC	EHEC
	Pathotype	Protein secretion system	Related gene	Locus tag	Length (bp)	Location	TY2482	C227-11	H112180280	01-09591	55989	Sakai
	EHEC	TTSS cluster 1	eprK	ECs3716	735	Chromosome
			eprJ	ECs3717	333	Chromosome
			eprI	ECs3718	240	Chromosome
			eprH	ECs3719	735	Chromosome
			Unknown	ECs3720	501	Chromosome
			Unknown	ECs3721	1122	Chromosome
			epaQ	ECs3724	261	Chromosome
			spaP	ECs3725	666	Chromosome
			spaO	ECs3726	987	Chromosome
			eivJ	ECs3727	618	Chromosome
			Unknown	ECs3728	234	Chromosome
			eivI	ECs3729	336	Chromosome
			spaL	ECs3730	1320	Chromosome
			eivA	ECs3731	2061	Chromosome
			eivE	ECs3732	1146	Chromosome
			eivG	ECs3733	1704	Chromosome
			eivF	ECs3734	750	Chromosome
		TTSS cluster 2	sepL	ECs4557	1056	Chromosome
			escD	ECs4558	1221	Chromosome
			gamma intimin	ECs4559	2805	Chromosome
			cesT	ECs4560	471	Chromosome
			Unknown	ECs4561	1677	Chromosome
			Unknown	ECs4562	612	Chromosome
			Unknown	ECs4563	384	Chromosome
			Unknown	ECs4564	507	Chromosome
			Unknown	ECs4565	918	Chromosome
			Unknown	ECs4566	417	Chromosome
			Unknown	ECs4567	378	Chromosome
			escN	ECs4568	1341	Chromosome
			Unknown	ECs4569	2028	Chromosome
			Unknown	ECs4570	354	Chromosome
			sepZ	ECs4571	300	Chromosome
			Unknown	ECs4572	429	Chromosome
			escJ	ECs4573	573	Chromosome
			sepD	ECs4574	456	Chromosome
			escC	ECs4575	1539	Chromosome
			cesD	ECs4576	456	Chromosome
			Unknown	ECs4577	414	Chromosome
			grlR	ECs4578	372	Chromosome
			Unknown	ECs4579	459	Chromosome
			ssaU	ECs4580	1038	Chromosome
			escT	ECs4581	777	Chromosome
			escS	ECs4582	270	Chromosome
	EAEC	TTSS	Unknown	EC55989_3137	735	Chromosome
			Unknown	EC55989_3139	156	Chromosome
			eprK	EC55989_3140	1191	Chromosome
			eprI	EC55989_3146	768	Chromosome
			eprH	EC55989_3369	537	Chromosome
			yghD	EC55989_3371	978	Chromosome
			Unknown	EC55989_3372	600	Chromosome
			Unknown	EC55989_3373	372	Chromosome
			Unknown	EC55989_3374	564	Chromosome
			Unknown	EC55989_3375	483	Chromosome
			epsF	EC55989_3376	1224	Chromosome
			epsE	EC55989_3377	1494	Chromosome
			epsD	EC55989_3378	2061	Chromosome
			yghF	EC55989_3379	960	Chromosome
	Black boxes represent presence of genes (alignment length in BLAST >=50%),
	grey boxes represent potential truncation or internal rearrangement of genes (alignment length in BLAST <50% and >0%),
	white boxes represent absence of genes (no hits return in BLAST).
